# Supplementary material for: Human versus Rat PRF on Collagen Membranes: A Pilot Study of Mineralization in Rat Calvaria Defect Model
Source: Bioengineering (Basel). 2024 Apr 23;11(5):414. doi: 10.3390/bioengineering11050414 (PMC11117948; doi:10.3390/bioengineering11050414)
Supplement: Supplementary file 1 [file bioengineering-11-00414-s001.zip]

Archive with 1 entries (1 files):
- bioengineering-2889019-supplementary.pdf
